# Supplementary material for: Risk of Fractures, Repeated Fractures and Osteoporotic Fractures among Patients with Hemophilia in Taiwan: A 14-Year Population-Based Cohort Study
Source: Int J Environ Res Public Health. 2022 Dec 28;20(1):525. doi: 10.3390/ijerph20010525 (PMC9819339; doi:10.3390/ijerph20010525)
Supplement: Supplementary file 1 [file ijerph-20-00525-s001.zip]

Archive with 1 entries (1 files):
- ijerph-2048655-supplementary.pdf
